# Supplementary material for: Release of Titanium Particles After Implantoplasty in the Treatment of Peri-Implantitis: Local and Systemic Implications—An Integrative Systematic Review
Source: J Clin Med. 2025 Dec 6;14(24):8661. doi: 10.3390/jcm14248661 (PMC12733920; doi:10.3390/jcm14248661)
Supplement: Supplementary file 1 [file jcm-14-08661-s001.zip]

Archive with 2 entries (2 files):
- PRISMA_2020_abstract_checklist titanium particles.pdf
- PRISMA_2020_checklist titanium particles.pdf
